# Supplementary material for: Influence of the COVID-19 Pandemic on Patients with Rectal Cancer
Source: J Clin Med. 2024 Jun 18;13(12):3568. doi: 10.3390/jcm13123568 (PMC11204882; doi:10.3390/jcm13123568)
Supplement: Supplementary file 1 [file jcm-13-03568-s001.zip]

Archive with 1 entries (1 files):
- jcm-3022589-supplementary.pdf
